# Supplementary material for: The Draft Genome of Yellow Stem Borer, an Agriculturally Important Pest, Provides Molecular Insights into Its Biology, Development and Specificity Towards Rice for Infestation
Source: Insects. 2021 Jun 19;12(6):563. doi: 10.3390/insects12060563 (PMC8234988; doi:10.3390/insects12060563)
Supplement: Supplementary file 1 [file insects-12-00563-s001.zip]

Archive with 2 entries (2 files):
- YSB_Supplementary Figures.pdf
- YSB_Supplementary Tables.xlsx
